# Supplementary material for: A Review of the Implementation Status of and National Plans on HPV Vaccination in 17 Middle-Income Countries of the WHO Western Pacific Region
Source: Vaccines (Basel). 2021 Nov 18;9(11):1355. doi: 10.3390/vaccines9111355 (PMC8626009; doi:10.3390/vaccines9111355)
Supplement: Supplementary file 1 [file vaccines-09-01355-s001.zip]

Archive with 1 entries (1 files):
- vaccines-1420613-supplementary.pdf
